# Supplementary material for: PDIA1/P4HB is required for efficient proinsulin maturation and ß cell health in response to diet induced obesity
Source: eLife. 2019 Jun 11;8:e44528. doi: 10.7554/eLife.44528 (PMC6559792; doi:10.7554/eLife.44528)
Supplement: Figure 3—source data 1. [file elife-44528-fig3-data1.xlsx]

## Sheet: Sheet1
	Primer seqeunces used for qRT-PCR
	Gene	Forward	Reverse
	18S	CCA GAG CGA AAG CAT TTG CCAAGA	TCG GCA TCG TTT ATG GTC GGA ACT
	Ins1	GTT TGA CAA AAG CCT GGG TG	CCA GCT ATA ATC AGA GAC CAT CA
	Ins2	GGT CTG AAG GTC ACC TGC TC	GGA GCG TGG CTT CTT CTA CA
	Pdia1	CAA GAT CAA GCC CCA CCT GAT	AGT TCCCCC CAA CCA GTACTT
	Pdia3	GAT GGAATT GTC AGC CACTTG	GGT GTGTGC AAA TCG GTAGTT
	Pdia4	AGC TCC TTG GCA GCT TTC TC	TGC AGA CAT TAT TTT GGT GGA
	Pdia6	CTA GCA GTC AGC GGT CTG TAT	CAC AGG CCG TCA CTC TGA AT
	SERCA2b	CTC CAT CTG CTT GTC CAT	GGC TGC ACA CAC TCT TTA C
	Pdx1	ACG GGT CCT CTT GTT TTC CT	TGG ATG AAA TCC ACC AAA GC
	MafA	TTC TCG CTC TCC AGA ATG TG	GAG GAG GTC ATC CGA CTG AA
	Glut2	CCG AAC TGG AAG GAA CTC AG	GGA TTA AGC GGA CAA TTC CA
	Glucagon	TGC CTT GCA CCA GCA TTA T	TGT CTA CAC CTG TTC GCA GC
	PC1	CCT CCT ACA GCA GTG GTG ATT ACA	GGG TCT CTG TGC AGT CAT TGT
	PC2	AGA CAA TGG GAA GAC GGT TG	TTG AAG CAT AGC CGT CAC AG
	CPE	TAC TGC TCA CGA ATA CAG TT	GCT CAG GTA ATT GAA GTC TT
	Chop	CTG CCT TTC ACC TTG GAG AC	CGT TTC CTG GGG ATG AGA TA
	Bip	GGT GCA GCA GGA CAT CAA GTT	CCC ACC TCC AAT ATC AAC TTG
	Xbp1-t	AAG AAC ACG CTT GGG AAT GG	ACT CCC CTT GGC CTC CAC
	Xbp1-s	GAG TCC GCA GCA GGT G	GTG TCA GAG TCC ATG GGA
	Ero1a	CAC AGG TAC AGT CGT CCA GGT	CTT GCT CGT TGG ACT CCT G
	GRP94	AAT AGA AAG AAT GCT TCG CC	TCT TCA GGG TCT TCT TCT GG
	SOD1	TAC TGA TGG ACG TGG AAC CC	GAA CCA TCC ACT TCG AGC A
	SOD2	GCT TGA TAG CCT CCA GCA AC	ACT GAA GTT CAA TGG TGG GG
	GPX1	GTT TCC CGT GCA ATC AGT TC	CAA TGT AAA ATT GGG CTC GAA
	UCP2	TCC TGC TAC CTC CCA GAA GA	TGA GAC CTC AAA GCA GCC TC
	PGC1α	AAC CAC ACC CAC AGG ATC AGA	TCT TCG CTT TAT TGC TCC ATG A
	TNFα	GCC ACC ACG CTC TTC TGT CT	GTC TGG GCC ATG GAA CTG AT
	DR5	ATA AAA AGA GGC TGT GAA CGG	GGT CCA AGA GAG ACGA
	P21	CGA GAA CGG TGG AAC TTT GAC	TCC CAG ACG AAG TTG CCC T
